# Supplementary material for: Effects of Darbepoetin Alfa and Ferric Derisomaltose Plus Darbepoetin Alfa in Functional Iron-Deficiency Anemia
Source: Int J Mol Sci. 2025 Feb 28;26(5):2203. doi: 10.3390/ijms26052203 (PMC11899774; doi:10.3390/ijms26052203)
Supplement: Supplementary file 1 [file ijms-26-02203-s001.zip]

Archive with 2 entries (1 files):
- ijms-3490939-supplementary/
- ijms-3490939-supplementary/ijms-3490939-supplementary.pptx
